# Supplementary material for: Antidepressant Treatment and Manic Switch in Bipolar I Disorder: A Clinical and Molecular Genetic Study
Source: J Pers Med. 2022 Apr 11;12(4):615. doi: 10.3390/jpm12040615 (PMC9033004; doi:10.3390/jpm12040615)
Supplement: Supplementary file 1 [file jpm-12-00615-s001.zip]

Archive with 1 entries (1 files):
- jpm-1654531-supplementary.pdf
